# Supplementary material for: Chronological lifespan extension and nucleotide salvage inhibition in yeast by isonicotinamide supplementation
Source: J Biol Chem. 2026 Jan 13;302(3):111158. doi: 10.1016/j.jbc.2026.111158 (PMC12876586; doi:10.1016/j.jbc.2026.111158)
Supplement: Table S6 [file mmc7.xlsx]

## Sheet: Sheet1
					NORMALIZED
#	Code	Time	INAM	Replicate	cytosine	uracil	adenine	guanine	aspartate	glutamine	cytidine	uridine	deoxyadenosine	deoxyinosine	deoxyguanosine	adenosine	guanosine	CMP	UMP	cAMP	dAMP	cGMP	AMP	GMP	GDP	CTP	UTP	ATP	GTP	N-carbamoyl-L-aspartate	CDP	UDP	ADP	dGDP	IDP	dTTP	dATP	dGTP
1	LOG-0-1	log	0	1	1.81562e+07	2.56166e+06	6.07679e+09	5.26689e+07	1.9506e+09	2.71907e+09	6.82363e+07	539287	4.00251e+06	1.46103e+07	1.80528e+07	3.21029e+08	2.81271e+08	4.87031e+07	5.24555e+07	1.23759e+07	1.46118e+09	725055	4.98999e+08	6.41518e+07	3.01821e+08	1.63948e+09	2.27893e+09	1.05188e+10	2.51781e+09	2.85286e+07	4.89951e+06	2.65381e+06	6.2245e+07	6.05629e+07	8.29821e+06	1.52787e+07	7.87556e+06	1.41415e+09
2	LOG-0-2	log	0	2	3.167e+07	2.74869e+06	6.0619e+09	6.8943e+07	1.91192e+09	2.8733e+09	7.96738e+07	429551	4.83269e+06	1.75972e+07	2.52596e+07	3.45737e+08	3.99147e+08	4.17316e+07	3.75068e+07	1.26121e+07	1.40781e+09	1.22965e+06	8.05828e+08	6.88489e+07	2.53085e+08	9.8193e+08	1.26586e+09	6.39572e+09	1.60778e+09	1.71625e+07	4.6352e+06	3.33144e+06	6.02125e+07	6.09365e+07	7.3006e+06	6.94536e+06	5.0437e+06	7.55723e+08
3	LOG-0-3	log	0	3	2.5699e+07	2.9106e+06	8.99199e+09	7.28861e+07	2.53989e+09	3.22258e+09	7.91428e+07	577543	5.26897e+06	1.75561e+07	2.58596e+07	4.57676e+08	3.21667e+08	6.03066e+07	5.6563e+07	1.56708e+07	2.36771e+09	1.87413e+06	6.30802e+08	9.5434e+07	2.30094e+08	9.2746e+08	1.22941e+09	5.90265e+09	1.36754e+09	3.41224e+07	4.60702e+06	3.03909e+06	4.93836e+07	4.95734e+07	7.19716e+06	6.57395e+06	4.01241e+06	6.24549e+08
4	LOG-0-4	log	0	4	3.07446e+07	3.30025e+06	8.07973e+09	7.05096e+07	2.42152e+09	3.02032e+09	6.68588e+07	890062	5.25459e+06	1.60839e+07	2.84198e+07	3.59278e+08	3.99583e+08	4.78702e+07	4.35224e+07	9.6384e+06	1.40665e+09	593993	5.86924e+08	6.5266e+07	2.24535e+08	7.83603e+08	1.05106e+09	5.00356e+09	1.17166e+09	2.93082e+07	4.10634e+06	3.64346e+06	4.87665e+07	4.89209e+07	5.84945e+06	6.0274e+06	2.90881e+06	5.47252e+08
5	LOG-0-5	log	0	5	2.64867e+07	4.63575e+06	5.86264e+09	7.96424e+07	1.76364e+09	3.03945e+09	8.08797e+07	812830	4.08349e+06	1.45767e+07	2.53064e+07	6.35375e+08	3.44607e+08	5.34362e+07	4.26195e+07	2.70305e+07	1.71747e+09	1.85475e+06	7.37501e+08	7.01237e+07	2.09882e+08	7.41287e+08	9.33188e+08	4.73331e+09	1.10684e+09	1.98353e+07	4.19122e+06	3.11244e+06	3.73193e+07	3.78658e+07	4.77837e+06	6.82001e+06	3.14228e+06	5.08926e+08
6	LOG_25-1	log	25	1	9.32031e+06	819576	7.32992e+09	7.80185e+07	1.99936e+09	1.37875e+09	2.19356e+07	233697	3.27368e+06	3.90428e+06	7.42069e+06	4.01207e+08	1.30978e+08	4.26129e+07	4.07121e+07	1.8654e+07	1.22812e+09	337047	5.82071e+08	8.87005e+07	1.80806e+08	6.97848e+08	8.68374e+08	4.66643e+09	9.03943e+08	2.83693e+07	3.08745e+06	2.32393e+06	4.09874e+07	4.12703e+07	5.10199e+06	5.75296e+06	2.78496e+06	5.13452e+08
7	LOG_25-2	log	25	2	1.07455e+07	1.59584e+06	6.79961e+09	9.24199e+07	1.94668e+09	1.44879e+09	2.02458e+07	389975	2.31625e+06	3.11942e+06	5.44053e+06	3.54414e+08	1.26574e+08	4.17802e+07	4.80016e+07	2.50233e+07	1.35991e+09	1.03908e+06	6.73277e+08	1.03008e+08	2.26287e+08	8.29751e+08	1.07754e+09	5.95486e+09	1.24848e+09	4.61231e+07	3.56427e+06	2.62222e+06	5.53694e+07	5.55103e+07	7.79441e+06	6.31601e+06	3.44008e+06	6.56033e+08
8	LOG_25-3	log	25	3	2.00493e+07	2.19888e+06	3.06214e+09	1.20286e+08	1.88083e+09	4.72351e+09	2.22308e+07	649292	7.11127e+06	1.17167e+07	1.00515e+07	5.60461e+08	7.09104e+07	5.62845e+07	4.11019e+07	1.66495e+07	2.84031e+09	405571	6.45754e+09	7.87933e+07	2.55287e+08	8.53496e+08	1.09984e+09	6.41864e+09	1.06734e+09	1.89408e+08	3.74716e+06	2.25952e+06	6.51938e+07	6.25031e+07	7.87296e+06	8.1663e+06	5.5213e+06	6.39622e+08
9	LOG_25-4	log	25	4	1.31657e+07	1.62193e+06	8.43256e+09	9.67401e+07	2.3422e+09	2.36516e+09	2.31955e+07	236936	3.59813e+06	5.33905e+06	8.14417e+06	3.28946e+08	1.14994e+08	4.60136e+07	5.09864e+07	2.56907e+07	1.67195e+09	1.93151e+06	9.45936e+08	8.94351e+07	2.73247e+08	8.99479e+08	1.20077e+09	6.68698e+09	1.34284e+09	2.33804e+07	4.82198e+06	3.18459e+06	6.88016e+07	6.93065e+07	9.0672e+06	7.72281e+06	4.7399e+06	7.5528e+08
10	LOG_25-5	log	25	5	1.69161e+07	1.24316e+06	5.8176e+09	8.11769e+07	1.55804e+09	2.39305e+09	2.11141e+07	285117	4.83081e+06	7.55805e+06	6.99991e+06	3.94783e+08	7.12899e+07	3.38961e+07	4.13314e+07	7.01194e+06	1.60151e+09	963666	7.00536e+08	6.10494e+07	1.66789e+08	5.56169e+08	7.24704e+08	4.14192e+09	7.39401e+08	6.7741e+07	2.50231e+06	1.66996e+06	3.30816e+07	3.29628e+07	3.65966e+06	4.13194e+06	2.73539e+06	4.16685e+08
11	24-0-1	24h	0	1	3.12088e+06	2.66811e+06	6.19805e+07	2.84147e+07	4.6018e+07	3.55164e+08	2.39598e+07	215561	3.31827e+06	713623	762865	9.09311e+08	8.48242e+07	2.02135e+08	3.73844e+08	1.60954e+07	2.24723e+08	3.07729e+07	1.28901e+09	5.65037e+08	2.30281e+08	4.37067e+07	5.43987e+07	6.18753e+08	1.55304e+08	1.46955e+07	2.78734e+06	3.94917e+06	3.65788e+07	3.49426e+07	5.40297e+06	359592	146193	7.44904e+07
12	24-0-2	24h	0	2	3.44137e+06	3.30746e+06	4.4302e+07	3.24778e+07	4.33887e+07	3.61878e+08	1.76733e+07	383484	2.81326e+06	601924	747012	7.06119e+08	5.67279e+07	7.4893e+07	1.15109e+08	1.79203e+07	1.79851e+08	2.63811e+07	8.53247e+08	3.15626e+08	1.44757e+08	1.82424e+08	9.19251e+07	9.61759e+08	3.38871e+08	1.61809e+07	2.48612e+06	2.61082e+06	1.6999e+07	1.6706e+07	2.26024e+06	749267	227047	1.57704e+08
13	24-0-3	24h	0	3	4.84102e+06	1.45164e+06	3.67099e+07	2.55182e+07	3.91888e+07	3.48915e+08	1.41622e+07	189273	2.66785e+06	809291	1.09498e+06	6.76826e+08	3.66238e+07	5.86403e+07	1.13404e+08	8.45335e+06	1.57361e+08	9.58416e+06	8.14868e+08	3.44697e+08	1.20081e+08	9.91791e+07	6.50615e+07	6.9691e+08	2.13013e+08	1.0003e+07	1.80965e+06	1.59565e+06	1.743e+07	1.6617e+07	2.59022e+06	446604	142814	8.09539e+07
14	24-0-4	24h	0	4	3.46375e+06	1.90172e+06	3.63248e+07	2.19252e+07	3.84654e+07	3.07914e+08	1.28376e+07	272817	2.35396e+06	547702	802720	6.84198e+08	3.74718e+07	9.47457e+07	1.45708e+08	8.78526e+06	1.91962e+08	1.19771e+07	9.38789e+08	3.61967e+08	1.49808e+08	6.93269e+07	5.56456e+07	6.43317e+08	1.6533e+08	4.95241e+06	2.40981e+06	2.47905e+06	3.17152e+07	3.11818e+07	4.64486e+06	487899	154995	7.53491e+07
15	24-0-5	24h	0	5	4.39103e+06	2.21271e+06	4.19747e+07	2.6278e+07	3.91583e+07	3.48443e+08	1.51301e+07	273413	2.81051e+06	636348	950566	6.79892e+08	4.08718e+07	1.21219e+08	1.632e+08	9.81373e+06	1.48414e+08	1.17631e+07	9.55681e+08	4.04532e+08	1.62463e+08	5.19844e+07	4.05972e+07	5.22825e+08	1.44831e+08	4.23605e+06	2.55178e+06	2.46122e+06	2.83412e+07	2.63049e+07	4.14239e+06	309107	99992.5	6.21426e+07
16	24-25-1	24h	25	1	2.72709e+06	1.20205e+06	2.41226e+07	3.64785e+07	1.07435e+07	1.98267e+08	1.51223e+07	139389	2.55716e+06	454560	900579	4.36347e+08	5.99819e+07	6.94594e+07	9.98388e+07	5.1589e+06	1.23464e+08	4.52941e+06	5.55313e+08	1.91081e+08	1.0364e+08	4.80024e+07	4.33127e+07	3.05601e+08	1.41039e+08	3.31503e+06	1.51998e+06	1.44465e+06	1.67948e+07	1.66306e+07	2.18304e+06	180721	86180.1	3.58126e+07
17	24-25-2	24h	25	2	3.49579e+06	807833	3.07102e+07	3.81969e+07	1.6085e+07	2.53753e+08	1.79701e+07	149384	2.61703e+06	492868	855200	5.68345e+08	5.95628e+07	1.12983e+08	1.7422e+08	8.75998e+06	1.94107e+08	6.95517e+06	8.58455e+08	3.14458e+08	1.72187e+08	5.21604e+07	5.06257e+07	4.33273e+08	1.65216e+08	2.48034e+06	2.10081e+06	2.31488e+06	2.36553e+07	2.34507e+07	3.22987e+06	272639	53294.6	4.54244e+07
18	24-25-3	24h	25	3	2.50005e+06	615002	2.72474e+07	2.37822e+07	1.33488e+07	2.32242e+08	1.29537e+07	144782	2.02289e+06	384792	710625	4.29249e+08	5.09859e+07	9.57592e+07	1.552e+08	6.02321e+06	1.76411e+08	6.7516e+06	7.46121e+08	2.94105e+08	1.41286e+08	4.68271e+07	4.92905e+07	3.79864e+08	1.40039e+08	1.42427e+06	1.58885e+06	2.09126e+06	1.85464e+07	1.86008e+07	2.50883e+06	209328	84950.3	3.78493e+07
19	24-25-4	24h	25	4	3.35131e+06	918865	2.90907e+07	3.09959e+07	1.5049e+07	2.33e+08	1.47011e+07	123921	2.86711e+06	509825	797738	4.69385e+08	6.36647e+07	6.21655e+07	7.90887e+07	4.96127e+06	1.24772e+08	3.42904e+06	6.20613e+08	1.78449e+08	1.14881e+08	5.6555e+07	4.1005e+07	3.86068e+08	1.53615e+08	3.42561e+06	1.65769e+06	1.52297e+06	1.58357e+07	1.58709e+07	2.05103e+06	273085	105449	4.0492e+07
20	24-25-5	24h	25	5	2.11675e+06	1.32991e+06	2.62074e+07	2.6943e+07	1.52979e+07	2.65293e+08	1.35554e+07	326358	3.40692e+06	774146	793159	6.30771e+08	5.90389e+07	6.44115e+07	1.3003e+08	5.49085e+06	1.95759e+08	5.76302e+06	7.59228e+08	2.12099e+08	8.44995e+07	4.06337e+07	5.02282e+07	3.29986e+08	1.03873e+08	1.24579e+06	900216	1.27089e+06	9.53937e+06	9.46248e+06	1.22922e+06	133876	90494.4	3.04261e+07
21	96-0-1	96h	0	1	4.54956e+06	469407	2.66372e+07	4.77441e+07	1.66847e+07	2.82262e+08	5.462e+07	43219.9	895628	302319	349401	5.92907e+08	8.07672e+07	2.35174e+07	3.49281e+07	3.57779e+07	1.34269e+08	5.10358e+07	4.89105e+08	5.04623e+07	6.45131e+07	7.91204e+07	2.9417e+07	1.12551e+09	1.95186e+08	4.00341e+06	767115	455716	1.00101e+07	1.00418e+07	1.29711e+06	254370	93335.9	1.70697e+08
22	96-0-2	96h	0	2	4.31731e+06	456652	2.58394e+07	4.80519e+07	1.57951e+07	2.62357e+08	4.9057e+07	52251.8	821326	256826	310914	5.69837e+08	7.35315e+07	2.22115e+07	4.82209e+07	3.46388e+07	1.4084e+08	4.35755e+07	5.03331e+08	9.14777e+07	6.92493e+07	7.37702e+07	2.52468e+07	1.11323e+09	1.87259e+08	3.54706e+06	757138	376616	5.62316e+06	5.72863e+06	1.00615e+06	182556	87060	1.66944e+08
23	96-0-3	96h	0	3	4.54932e+06	245753	4.9095e+08	3.45099e+07	1.64423e+07	2.30068e+08	4.75754e+07	30941.8	615980	266011	323974	5.49643e+08	6.78772e+07	1.50583e+07	2.0392e+07	2.88966e+07	9.86265e+07	4.15361e+07	3.85633e+08	3.74869e+07	5.40077e+07	7.44109e+07	2.09114e+07	1.3722e+09	2.02901e+08	2.92968e+06	562901	224571	4.56994e+06	4.58799e+06	618047	245767	69777.6	1.88916e+08
24	96-0-4	96h	0	4	6.54756e+06	334907	3.14256e+07	5.11215e+07	1.60629e+07	2.69667e+08	5.09044e+07	44385.5	1.09935e+06	476359	386866	5.96223e+08	9.28856e+07	1.87357e+07	2.65759e+07	2.37653e+07	8.73063e+07	2.76927e+07	4.9262e+08	5.21151e+07	7.01483e+07	6.9128e+07	2.31841e+07	1.22728e+09	1.88239e+08	4.22278e+06	892362	325593	7.5597e+06	6.58903e+06	1.07526e+06	186374	77095.9	1.63852e+08
25	96-0-5	96h	0	5	5.87926e+06	415959	3.24452e+07	4.59239e+07	1.60067e+07	2.83385e+08	5.23304e+07	34544.3	827803	254437	366772	6.19519e+08	7.6475e+07	2.56122e+07	3.36647e+07	3.42745e+07	1.2586e+08	3.99142e+07	4.51587e+08	4.71637e+07	6.10909e+07	7.36154e+07	2.40159e+07	1.37783e+09	1.96911e+08	5.32431e+06	591273	292074	8.61561e+06	8.72604e+06	1.15851e+06	275436	124410	1.90763e+08
26	96-25-1	96h	25	1	2.62846e+06	1.85973e+06	2.97092e+07	5.69101e+07	4.76913e+06	2.23193e+08	3.55652e+07	204900	2.49747e+06	395976	227557	5.39195e+08	1.76989e+08	2.62296e+07	1.09973e+08	7.46944e+06	1.26152e+08	2.00047e+07	4.95873e+08	1.49638e+08	6.68256e+07	7.78835e+07	6.82886e+07	5.68965e+08	1.37202e+08	605961	943343	1.3437e+06	1.43994e+07	1.44587e+07	1.76919e+06	186318	58883.9	7.56408e+07
27	96-25-2	96h	25	2	3.25365e+06	3.66206e+06	5.49181e+07	6.24072e+07	8.57479e+06	2.18772e+08	4.10376e+07	503687	3.50344e+06	572430	291543	6.44222e+08	2.22314e+08	3.19252e+07	2.12252e+08	7.70243e+06	1.19104e+08	2.03667e+07	6.80593e+08	2.57136e+08	7.65224e+07	2.84444e+07	2.47173e+07	2.27146e+08	5.43168e+07	3.16667e+06	449822	1.65252e+06	1.12848e+07	1.14695e+07	1.37083e+06	129403	54971.7	2.58414e+07
28	96-25-3	96h	25	3	3.8134e+06	4.09191e+06	6.19407e+07	6.43643e+07	1.00585e+07	2.13536e+08	3.50161e+07	485472	4.54356e+06	757055	229292	6.53945e+08	2.11873e+08	3.35954e+07	2.28823e+08	7.23719e+06	1.06101e+08	1.8639e+07	7.0723e+08	2.78344e+08	9.7321e+07	1.6298e+07	1.59939e+07	1.78357e+08	3.71079e+07	686734	435003	2.50557e+06	1.48395e+07	1.46682e+07	1.96123e+06	88228.3	28510.1	1.89161e+07
29	96-25-4	96h	25	4	3.61332e+06	5.28246e+06	6.35152e+07	6.34761e+07	9.53559e+06	2.37096e+08	4.54587e+07	681665	4.1387e+06	654155	294931	7.08376e+08	2.09565e+08	2.93381e+07	2.37376e+08	9.23975e+06	1.22896e+08	2.7853e+07	7.43788e+08	2.7295e+08	8.75995e+07	2.31695e+07	2.42007e+07	1.76056e+08	4.17088e+07	792539	454364	1.98445e+06	1.39439e+07	1.39086e+07	1.77422e+06	87822.3	50601.5	2.07076e+07
30	96-25-5	96h	25	5	2.70967e+06	3.3307e+06	4.31294e+07	5.86346e+07	7.11333e+06	2.23136e+08	3.70383e+07	433669	3.75683e+06	590125	242487	6.06668e+08	1.4401e+08	2.98481e+07	2.37469e+08	7.98331e+06	1.29598e+08	1.22151e+07	6.88984e+08	2.64962e+08	2.91087e+07	2.4879e+07	3.30021e+07	1.82537e+08	5.10165e+07	713870	670765	2.90845e+06	2.21539e+07	2.18638e+07	2.70154e+06	88620.7	35261.1	2.51717e+07
