# Supplementary material for: Chronological lifespan extension and nucleotide salvage inhibition in yeast by isonicotinamide supplementation
Source: J Biol Chem. 2026 Jan 13;302(3):111158. doi: 10.1016/j.jbc.2026.111158 (PMC12876586; doi:10.1016/j.jbc.2026.111158)
Supplement: Table S7 [file mmc8.xlsx]

## Sheet: minimized normalized
Protein Name	OD Values	hypoxanthine	guanosine	cytidine	NAD	NMN
100I-1	0.538	441714240	45541224	2279486	1211008256	303559360
100I-2	0.557	338640352	47344284	3695972	1472705536	497954560
100I-3	0.486	421733504	47670052	3609944	1358694016	511194624
100I-4	0.467	290175200	42516688	3159595	1344967168	412917792
100I-5	0.494	330921248	45795392	3870140	1560269056	305817376
100I-6	0.468	422024448	84968200	4530209	1828758912	418860736
25I-1	0.615	259634784	93575464	4745384	1262159872	346411008
25I-2	0.661	61889324	54032792	6332891	442932768	54158268
25I-3	0.673	764233280	92966024	4666190	1459457536	354171296
25I-4	0.627	609612288	83974664	5129465	1922129280	406271008
25I-5	0.646	703462336	143596000	6179211	1121458176	328139872
25I-6	0.645	472640800	122021432	10283254	1510729984	430088224
SC-1	0.705	1070449728	242231552	18626616	1389204736	213531968
SC-2	0.765	1094053632	211179312	23200268	1318116608	286024672
SC-3	0.724	1254763136	204881520	18213058	1292101504	211388144
SC-4	0.699	1219349248	257804576	20122998	1584736512	263955152
SC-5	0.728	1257645696	314640800	21444330	1650307328	208481712
SC-6	0.68	1128660096	303376128	45610812	1395358464	206626416
